# Supplementary material for: MiR-297 inhibits tumour progression of liver cancer by targeting PTBP3
Source: Cell Death Dis. 2023 Aug 26;14(8):564. doi: 10.1038/s41419-023-06097-0 (PMC10460384; doi:10.1038/s41419-023-06097-0)
Supplement: Supplementary file 3 — Supplementary Table 3 [file 41419_2023_6097_MOESM3_ESM.xlsx]

## Sheet: 详细病理资料
组织类型	组织编码	肿瘤手术器官		性别	年龄		患者主诉	本人肿瘤史	家族肿瘤史	远处转移部位	是否为原发器官	是否为转移，原发灶为	病理分型		病理分级	肿瘤大小	肿瘤部位	病灶数目	肿瘤质地	肿瘤切面颜色	包膜	病理形态	肿瘤边界	浸润程度	是否有累犯器官（有、无、不详）	累犯器官详情	脉管侵犯	淋巴结侵犯	淋巴结总数	阳性数	T	N	M	AJCC第七版临床分期	组织编码	IHC数据
癌/癌旁	D19A3235	肝脏		男	53					无	是	否	肝细胞性肝癌		Ⅱ级	3.2*2*1.3cm	移植肝	单灶	不详					累及肝包膜			个别小静脉内癌栓				T2	N0	M0	2期	D19A3235	HBsAg（-）、HBcAg（-）、HCV（-）、Ki67（约15%阳性）、CEA（-）、P53（弱阳性）、C-erbB-2（+）、AFP（弱阳性）。
癌/癌旁	D19A3236	肝脏		男	52					无	是	否	肝细胞性肝癌		Ⅱ-Ⅲ级		肝脏左外叶	不详	不详					累及局部肝包膜			小静脉内偶见癌栓				T2	N0	M0	2期	D19A3236	S-100（少数细胞弱阳性）、CK8（+）、CK19（-）、HMB45（-）、Ki67（约8%阳性）、AFP（+）、Hep（癌周肝细胞阳性）。
癌/癌旁	D19A3251	肝脏		男	51					无	是	否	肝细胞性肝癌		Ⅰ-Ⅲ级	2*2cm	肝左叶	单灶	质软	灰黄				贴近肝包膜			个别小叶间静脉内可见癌栓				T2	N0	M0	2期	D19A3251	2号片：AFP(+)，CA19-9(-)，CK7(-)，CK8(+)，CK18(+)，CK19(-)，HCV(淡黄着色)，HBcAg(-)，Hep 1(+)，HBsAg(+)。_x000D_ 1号片：P53(弱阳性～阳性)，Ki-67(约48%阳性)，CD34(内皮阳性)。
癌/癌旁	D19A3253	肝脏		男	46					无	是	否	肝细胞性肝癌		Ⅱ-Ⅲ级	直径3.5-0.5cm	肝右叶	多灶	不详								小静脉内可见癌栓				T2	N0	M0	2期	D19A3253	P53(+)，AFP(-)，CA19-9(-)，CK7(-)，CK8(+)，CK18(+)，CK19(弱+)，HCV(-)，Ki-67(20～30%阳性)，CD34(-)，HBcAg(弱+)，Hep 1(+)，HBsAg(+)。
癌/癌旁	D19A3170	肝脏		男	40					无	是	否	肝细胞性肝癌		Ⅱ级		全肝	不详	不详							胆囊	肝静脉内癌栓				T3	N0	M0	3期	D19A3170	C-er-Bb-2（-）、Ki67（30%阳性）、P53（-）、CEA（-）、 nm23（+）、HBsAg（-）、HBcAg（-）、HCV（弱+）、AFP（+）。
癌/癌旁	D19A3174	肝脏		男	54					无	是	否	肝细胞性肝癌		Ⅱ级	9*7*6cm	肝脏	单灶	不详								门静脉癌栓		1	0	T3	N0	M0	3期	D19A3174	C-er-Bb-2（+）、AFP（-）、Ki67（60%阳性）、P53（++）、CEA（-）、nm23（+）、HBsAg（+）、HBcAg（-）、HCV（-）。
癌/癌旁	D19A3175	肝脏		男	53					无	是	否	肝细胞性肝癌		Ⅱ级	17*17*12cm	肝右叶	单灶	不详					侵犯肝被膜			门静脉内癌栓				T3	N0	M0	3期	D19A3175	HBsAg（-）、HBcAg（+）、HCV（+）、C-erbB-2（-）、Ki67（20%阳性）、P53（-）、CEA（-）、nm23（+）。
癌/癌旁	D19A3178	肝脏		男	49					无	是	否	肝细胞性肝癌		Ⅱ级	直径0.2-4cm	全肝	多灶	不详					尚未穿透肝被膜			血管内可见癌栓，门静脉内充满癌栓				T3	N0	M0	3期	D19A3178	C-erbB-2（-）、Ki67（-）、P53（-）、CEA（-）、nm23（+）、HBsAg（-）、HBcAg（+）、HCV（-）、AFP（+）。
癌/癌旁	D19A3181	肝脏		男	37					无	是	否	肝细胞性肝癌		Ⅱ级	直径6.5～0.6cm	移植肝	多灶	不详	灰黄							“肝上、下腔静脉内”为肝细胞癌转移灶				T3	N0	M0	3期	D19A3181	C-erbB-2（+）、Ki67（+）、P53（+）、CEA（-）、nm23（+）、HCV（-）、HBsAg（+）、HBcAg（弱阳性）、AFP（+）。
癌/癌旁	D19A3189	肝脏		男	48					无	是	否	肝细胞性肝癌		Ⅱ-Ⅲ级	6.5*5*5cm	右肝	单灶	不详					紧贴肝被膜，肝被膜无癌组织侵犯			“受体门静脉”癌组织侵犯				T3	N0	M0	3期	D19A3189	Ki67（40%阳性）、CEA（-）、P53（10%阳性）、C-erbB-2（+）、nm23（+）、HBsAg（-）、HBcAg（+）、HCV（+）、AFP（++）。
癌/癌旁	D19A3192	肝脏		男	45					无	是	否	肝细胞性肝癌		Ⅱ-Ⅲ级	直径＜1cm	全肝	多灶	质脆					侵犯肝脏被膜		胆囊壁全层	较多脉管内见癌栓；左右肝静脉内充满癌组织				T3	N0	M0	3期	D19A3192	P53(-)，AFP(++)，CA19-9(-)，CK18(+)，CK19(-)，HCV(-)，Ki-67(30%阳性)，CD34(血管阳性)，HBcAg(弱+)，Hep 1(+)，HBsAg(灶性阳性)。
癌/癌旁	D19A3200	肝脏		男	58					无	是	否	肝细胞性肝癌		Ⅱ-Ⅲ级	9*8*7cm	肝	单灶	不详								门静脉内见癌栓				T3	N0	M0	3期	D19A3200	P53(+)，AFP(弱+)，CA19-9(-)，CK7(-)，CK8(+)，CK18(+)，CK19(弱+)，HCV(-)，Ki-67(30%阳性)，CD34(-)，HBcAg(-)，Hep 1(+)，HBsAg(+)。
癌/癌旁	D19A3202	肝脏		男	55					无	是	否	肝细胞性肝癌		Ⅱ-Ⅲ级		右肝	不详	质软								脉管内见多量癌栓，“门静脉右前支”癌组织				T3	N0	M0	3期	D19A3202	P53(弱+)，AFP(+)，CA19-9(-)，CK7(-)，CK8(+)，CK18(+)，CK19(-)，HCV(弱+)，Ki-67(20%阳性)，CD34(+)，HBcAg(弱+)，Hep 1(-)，HBsAg(灶性阳性)。
癌/癌旁	D19A3185	肝脏		男	40					无	是	否	肝细胞性肝癌		Ⅱ-Ⅲ级		肝脏	不详	不详	灰白						胆囊外壁	门静脉未见癌栓		6	3	——	N1	M0	4A期	D19A3185	Ki67（60%阳性）、CEA（-）、P53（+）、C-erbB-2（+）、nm23（++）、HBsAg（-）、HBcAg（-）、HCV（-）、Hep（+）、AFP（++）。
癌/癌旁	D19A3195	肝脏		女	54					无	是	否	肝细胞性肝癌		Ⅱ级	3.5*3cm	Ⅵ段肝	单灶	质脆	灰白				侵犯肝包膜					1	1	——	N1	M0	4A期	D19A3195	P53(++)，AFP(+)，CA19-9(+)，CK18(++)，CK19(+)，HCV(-)，Ki-67(60%阳性)，CD34(-)，HBcAg(-)，Hep 1(-)，HBsAg(-)。
癌/癌旁	D19A3188	肝脏		男	44					大网膜	是	否	肝细胞性肝癌		Ⅱ级	3*3*5cm	肝右叶	单灶	不详								门静脉可见癌栓				T3	N0	M1	4B期	D19A3188	Ki67（-）、CEA（弱阳性）、P53（-）、HCK（-）、LCK（-）、nm23（+）、HBsAg（弱阳性）、HBcAg（弱阳性）、HCV（+）。
癌/癌旁	D19A3194	肝脏		男	55					“右侧隔肌”、“肠壁”	是	否	肝细胞性肝癌		Ⅱ级	直径0.3-0.9cm	肝右叶	多灶	不详												——	N0	M1	4B期	D19A3194	P53(-)，AFP(+)，CA19-9(-)，CK18(+)，CK19(弱+)，HCV(-)，Ki-67(50%阳性)，CD34(-)，HBcAg(-)，Hep 1(+)，HBsAg(+)。
癌/癌旁	D19A3208	肝脏		男	48					“膈肌粘连组织”见癌转移	是	否	肝细胞性肝癌		Ⅱ级	2*1.5*1.5cm	肝左叶膈面	单灶	质脆	灰白						膈肌	脉管内有癌栓				T3	N0	M1	4B期	D19A3208	P53(+)，AFP(-)，CA19-9(-)，CK7(散在+)，CK8(+)，CK18(+)，CK19(-)，HCV(-)，Ki-67(+20%)，CD34(血管+)，HBcAg(-)，Hep 1(+)，HBsAg(+)。
癌/癌旁	D19A3247	肝脏		男	48					肝内胆管及胆总管内均可见癌栓，胆囊壁内小血管中有癌栓形成	是	否	肝细胞性肝癌		Ⅱ-Ⅲ级		肝	不详	不详								肝内胆管及胆总管内均可见癌栓，胆囊壁内小血管中有癌栓形成				——	N0	M1	4B期	D19A3247	P53(25%阳性)，AFP(+)，CA19-9(-)，CK7(-)，CK8(+)，CK18(+)，CK19(-)，HCV(+)，Ki-67(25%阳性)，CD34(+)，HBcAg(-)，Hep 1(-)，HBsAg(+)。
癌/癌旁	D19A3255	肝脏		男	37					肝总管内癌栓	是	否	肝细胞性肝癌		Ⅱ级		肝右后叶	多灶	质脆	灰白							肝总管内癌栓		8	0	T2-3	N0	M1	4B期	D19A3255	Ki67（35%阳性），AFP（+），Hep-1（+），CK18（+），CK19（-），CK7（-），CA19-9（-），CD34（血管阳性），HBs（-），HBc（-），HCV（-），CK8（+）
癌	D19A3231	肝脏		男	51					无	是	否	肝细胞性肝癌		Ⅱ级	直径1.4cm	肝	单灶	不详	灰黄							结节性肝硬化组织的小静脉内可见癌栓				T2	N0	M0	2期	D19A3231	HBsAg（-）、HBcAg（-）、HCV（-）、C-er-Bb-2（+）、Ki67（15%阳性）、P53（弱阳性）、CEA（-）、nm23（弱阳性）、AFP（+）。
癌	D19A3239	肝脏		男	46					无	是	否	肝细胞性肝癌		Ⅱ-Ⅲ级	直径2.4cm	肝右叶与左叶交界处	单灶	不详					累及局部肝被膜			局部小静脉内有癌栓				T2	N0	M0	2期	D19A3239	Ki67（标记欠满意）、CEA（-）、P53（-）、C-erbB-2（-）、nm23（+）、HBsAg（+）、HBcAg（-）、HCV（-）、AFP（弱阳性）、Hep（弱阳性）。
癌	D19A3244	肝脏		女	59					无	是	否	肝细胞性肝癌		Ⅱ级	4*3*4cm	左外叶肝	单灶	不详					累及肝包膜			小叶间静脉可见少量癌栓				T2	N0	M0	2期	D19A3244	P53(阴性～弱阳性)，AFP(阴性～弱阳性)，CA19-9(-)，CK7(-)，CK8(+)，CK18(弱阳性～阳性)，CK19(弱+)，HCV(-)，Ki-67(约26%阳性)，P504S(弱+)，CD31(弱+)，CD34(-)，HBcAg(-)，Hep 1(+)，HBsAg(癌周肝细胞阳性)。
癌	D19A3258	肝脏		男	54					无	是	否	肝细胞性肝癌		Ⅲ级	4.5*3*3cm	右肝	单灶	质韧	灰白				累及局部肝包膜			癌周肝小静脉内可见癌栓				T2	N0	M0	2期	D19A3258	Ki-67（45%阳性），AFP（+），Hep-1（-），CK7（-），CD34（血管+），HBs（-），HBc（-），HCV（-），CK8（+）。
癌	D19A3234	肝脏		男	44					无	是	否	肝细胞性肝癌		Ⅱ级		肝脏	多灶	不详												T2-3	N0	M0	2-3期	D19A3234	C-erbB-2（+）、AFP（+）、Ki67（5%阳性）、P53（-）、CEA（-）、nm23（弱阳性）、HCV（-）、HBsAg（+）、HBcAg（-）。
癌	D19A3260	肝脏		男	50					无	是	否	肝细胞性肝癌		Ⅱ级	直径约3.5cm	右肝	单灶	不详	灰黄				局部紧贴肝包膜			血管内可见癌栓				T2-3	N0	M0	2-3期	D19A3260	Ki67（80%阳性），P53（+），AFP（+），Hep-1（+），CK18（++），CK19（-），CK7（-），CA19-9（-），CD34（血管阳性），HBs（+），HBc（-），HCV（-），CK8（++）。
癌	D19A3168	肝脏		男	51					无	是	否	肝细胞性肝癌		Ⅱ-Ⅲ级	17*11*6cm	肝右叶	单灶	质硬	灰白				侵犯肝包膜			门静脉内见癌栓				T3	N0	M0	3期	D19A3168	C-er-Bb-2（-）、Ki67（40%阳性）、P53（40%阳性）、CEA（-）、nm23（++）、HBsAg（-）、HBcAg（-）、HCV（-）、AFP（+）。
癌	D19A3169	肝脏		男	42					无	是	否	肝细胞性肝癌		Ⅱ级	大者4*3*4cm，小者直径0.8cm	全肝	多灶	不详								肝静脉管内癌栓				T3	N0	M0	3期	D19A3169	C-er-Bb-2（-）、Ki67（30%阳性）、P53（+）、CEA（-）、 nm23（+）、HBsAg（+）、HBcAg（-）、HCV（-）、AFP（+）。
癌	D19A3172	肝脏		男	52					无	是	否	肝细胞性肝癌		Ⅱ级		左肝叶	不详	不详								门静脉内癌栓				T3	N0	M0	3期	D19A3172	C-er-Bb-2（-）、LRP（+）、Ki67（10%阳性）、P53（-）、CEA（-）、nm23（-）、HBsAg（-）、HBcAg（-）、HCV（-）、CK19（+）。
癌	D19A3173	肝脏		男	42					无	是	否	肝细胞性肝癌		Ⅱ级		肝右叶前缘	不详	质硬	灰白				紧贴肝被膜			门静脉内癌栓				T3	N0	M0	3期	D19A3173	C-er-Bb-2（-）、Ki67（30%阳性）、P53（+）、CEA（-）、nm23（-）、HBsAg（+）、HBcAg（-）、HCV（-）、AFP（弱+）。
癌	D19A3176	肝脏		男	49					无	是	否	肝细胞性肝癌		Ⅱ级	4.6*2cm	肝脏	单灶	不详					紧贴肝被膜			门静脉处见癌栓				T3	N0	M0	3期	D19A3176	C-erbB-2（+）、Ki67（30%阳性）、P53（-）、CEA（-）、nm23（+）、HBsAg（+）、HBcAg（-）、HCV（弱+）、AFP（+）。
癌	D19A3177	肝脏		男	50					无	是	否	肝细胞性肝癌		Ⅱ级	直径2.5cm	肝左叶	单灶	质中								肝总管癌栓，门脉癌栓				T3	N0	M0	3期	D19A3177	C-erbB-2（弱阳性）、Ki67（10%阳性）、P53（-）、CEA（-）、nm23（弱阳性）、HBsAg（-）、HBcAg（弱阳性）、HCV（-）、AFP（+）。
癌	D19A3179	肝脏		男	52					无	是	否	肝细胞性肝癌		Ⅱ级		肝脏	不详	质硬	灰白							门静脉和肝内小血管内可见癌栓				T3	N0	M0	3期	D19A3179	C-erbB-2（-）、Ki67（50%阳性）、P53（-）、CEA（-）、nm23（+）、HBsAg（+）、HBcAg（+）、HCV（-）、AFP（+）、
癌	D19A3187	肝脏		男	50					无	是	否	肝细胞性肝癌		Ⅱ级	10*5*5cm	肝右叶	单灶	不详					肿瘤紧贴肝包膜			门静脉癌栓				T3	N0	M0	3期	D19A3187	Ki67（-）、CEA（-）、P53（-）、C-erbB-2（-）、nm23（+）、HBsAg（+）、HBcAg（-）、HCV（-）、AFP（+）。
癌	D19A3191	肝脏		男	39					无	是	否	肝细胞性肝癌		Ⅱ级		左半肝	多灶	质软	淡黄				侵犯肝脏被膜			脉管内见癌栓，“门静脉”癌组织				T3	N0	M0	3期	D19A3191	P53(+)，AFP(+)，CA19-9(-)，CK18(++)，CK19(-)，HCV(-)，Ki-67(5 ～10%阳性)，CD34(血管阳性)，HBcAg(-)，Hep 1(+)，HBsAg(少部分阳性)。
癌	D19A3193	肝脏		男	68					无	是	否	肝细胞性肝癌		Ⅱ级	3.5*2*1.6cm	右肝	单灶	质软	灰白				累及局部肝包膜			局部可见门静脉小分支内有癌栓				T3	N0	M0	3期	D19A3193	P53(-)，AFP(+)，CA19-9(-)，CK7(-)，HCV(-)，Ki-67(约36%阳性)，P504S(+)，CD117(-)，CD34(窦内皮阳性)，HBcAg(阴性～弱阳性)，Hep 1(+)，HBsAg(阴性～弱阳性)。
癌	D19A3196	肝脏		男	59					无	是	否	肝细胞性肝癌		Ⅱ级		全肝	不详	不详					侵犯肝被膜			门静脉内癌栓				T3	N0	M0	3期	D19A3196	P53(+)，AFP(+)，CA19-9(-)，CK18(-)，CK19(-)，HCV(-)，Ki-67(+40%)，CD34(-)，HBcAg(+)，Hep 1(+)，HBsAg(-)。
癌	D19A3201	肝脏		男	36					无	是	否	肝细胞性肝癌		Ⅱ级	4*3.5cm	肝右叶	多灶	质硬	灰白				侵犯肝包膜			门静脉内见癌栓				T3	N0	M0	3期	D19A3201	P53(+)，AFP(-)，CA19-9(-)，CK7(-)，CK8(+)，CK18(+)，CK19(弱+)，HCV(-)，Ki-67(30%阳性)，CD34(-)，HBcAg(+)，Hep 1(+)，HBsAg(-)。
癌	D19A3203	肝脏		男	51					无	是	否	肝细胞性肝癌		Ⅱ级	15*15*7.5cm	肝右叶	单灶	不详					肿块紧贴肝包膜			肝内胆管可见癌栓，“门静脉栓子”内可见少量癌细胞				T3	N0	M0	3期	D19A3203	P53(+ 50%)，AFP(+)，CA19-9(-)，CK7(+)，CK8(+)，CK18(+)，CK19(弱+)，HCV(-)，Ki-67(+5%)，CD34(+)，HBcAg(-)，Hep 1(+)，HBsAg(-)。
癌	D19A3205	肝脏		男	48					无	是	否	肝细胞性肝癌		Ⅱ级	9*7*10cm	右肝	单灶	质脆								脉管内见癌栓，“肝静脉栓子”为癌栓				T3	N0	M0	3期	D19A3205	P53(+)，AFP(+)，CA19-9(-)，CK7(-)，CK8(-)，CK18(-)，CK19(-)，HCV(-)，Ki-67(30%阳性)，CD34(血管阳性)，HBcAg(-)，Hep 1(+)，HBsAg(-)。
癌	D19A3207	肝脏		男	52					无	是	否	肝细胞性肝癌		Ⅱ级	10*8*8.5cm	肝脏	单灶	不详					包膜有累及			门静脉内癌栓				T3	N0	M0	3期	D19A3207	P53(80%阳性)，AFP(++)，CA19-9(-)，CK7(-)，CK8(++)，CK18(++)，CK19(-)，HCV(+)，Ki-67(70%阳性)，CD34(+)，HBcAg(++)，Hep 1(-)，HBsAg(++)。
癌	D19A3212	肝脏		男	50					无	是	否	肝细胞性肝癌		Ⅱ-Ⅲ级	12*11*8cm	肝	单灶	不详								小血管内见癌栓，“静脉”癌栓				T3	N0	M0	3期	D19A3212	P53(弱+)，CA19-9(-)，CK18(+)，CK19(弱+)，HCV(-)，Ki-67(+ >60%)，CD34(+)，HBcAg(-)，Hep 1(+)，HBsAg(+)。
癌	D19A3213	肝脏		男	44					无	是	否	肝细胞性肝癌		Ⅱ级	直径0.8-4.5cm	肝脏	多灶	质中								胆管内可见癌栓，门静脉内可见癌栓				T3	N0	M0	3期	D19A3213	P53(弱+)，AFP(+)，CA19-9(-)，CK7(-)，CK8(+)，CK18(+)，CK19(-)，HCV(-)，Ki-67(30%阳性)，CD34(血管阳性)，HBcAg(-)，Hep 1(+)，HBsAg(-)。
癌	D19A3214	肝脏		男	63					无	是	否	肝细胞性肝癌		Ⅱ级	8*6*5cm	左肝	单灶	质硬	灰白							脉管内可见癌栓，“门静脉栓子”可见癌细胞				T3	N0	M0	3期	D19A3214	P53(+)，AFP(+)，CA19-9(-)，CK7(-)，CK8(+)，CK18(+)，CK19(-)，HCV(-)，Ki-67(60%阳性)，CD34(-)，HBcAg(-)，Hep 1(+)，HBsAg(-)。
癌	D19A3215	肝脏		男	48					无	是	否	肝细胞性肝癌		Ⅱ级	10*9*8cm	肝脏	单灶	质硬	灰白							“门静脉主干”癌栓				T3	N0	M0	3期	D19A3215	Ki67（65%阳性），AFP（+），Hep-1（+），CK18（+），CK19（-），CK7（-），CA19-9（-），CD34（血管+），HBs（局灶+），HBc（-），HCV（-），CK8（+），P53（弱阳性）
癌	D19A3216	肝脏		男	44					无	是	否	肝细胞性肝癌		Ⅱ-Ⅲ级	直径0.7-9cm	肝脏	多灶	质硬					累及肝包膜			肝总管内充满癌栓，“门静脉”癌栓				T3	N0	M0	3期	D19A3216	Ki67（65%阳性），P53（-），AFP（+），Hep-1（+），CK18（+），CK19（-），CK7（-），CA19-9（-），CD34（血管阳性），HBs（-），HBc（-），HCV（-），CK8（+）。
癌	D19A3220	肝脏		男	60					无	是	否	肝细胞性肝癌		Ⅱ级	5*2*1.5cm	肝	单灶	质软	灰白				侵犯脏面			“门静脉”癌栓		1	0	T3	N0	M0	3期	D19A3220	Ki67（-），P53（-），AFP（+），Hep-1（-），CK18（+），CK19（-），CK7（-），CA19-9（-），CD34（血管阳性），CK8（-）。
癌	D19A3221	肝脏		男	65					无	是	否	肝细胞性肝癌		Ⅰ-Ⅱ级	7*6*5cm	肝右叶	单灶	不详					包膜侵犯（-）			脉管癌栓（+），“门静脉”癌栓				T3	N0	M0	3期	D19A3221	Ki-67（40%阳性），AFP（+），Hep-1（+），CK7（-），CD34（微血管+），HBs（-），HBc（-），HCV（-），CK8（++）。
癌	D19A3222	肝脏		男	50					无	是	否	肝细胞性肝癌		Ⅲ级	9*9*5cm	左侧肝	单灶	质嫩					累犯肝被膜			“门静脉”血栓中见癌		1	0	T3	N0	M0	3期	D19A3222	Ki67（70%阳性），P53（-），AFP（+），Hep-1（局灶阳性），CK18（+），CK19（-），CK7（-），CA19-9（-），CD34（血管阳性），HBs（-），HBc（-），HCV（-），CK8（+）。
癌	D19A3223	肝脏		男	50					无	是	否	肝细胞性肝癌		Ⅱ级	8*8*6cm	肝右叶	单灶	质韧	灰黄				包膜侵犯（-）		胆囊壁	脉管癌栓（+），“门静脉栓子”脉管及纤维组织中见癌浸润				T3	N0	M0	3期	D19A3223	KI-67（5%阳性），AFP（++），Hep-1（++），CD34（微血管+），CEA（-），CK8（+），CK7（-），CA19-9（-），TS（-），HSP70（++），HbsAg（-），HbcAg（-），HCV（-），P53（少数+）。
癌	D19A3224	肝脏		男	50					无	是	否	肝细胞性肝癌		Ⅱ级	2.5*2*2cm	肝脏	多灶	质软								脉管内见癌栓，“门静脉”癌组织				T3	N0	M0	3期	D19A3224	Ki67（40%阳性），P53（-），AFP（+），Hep-1（+），CK18（+），CK19（-），CK7（-），CA19-9（小灶阳性），CD34（血管阳性），HBs（-），HBc（-），HCV（-），CK8（+）。
癌	D19A3228	肝脏		男	49					无	是	否	肝细胞性肝癌		Ⅲ级	13*9*8cm	肝	单灶	质软					包膜侵犯（-）			门静脉内见癌栓				T3	N0	M0	3期	D19A3228	Ki-67（60%阳性），AFP（+），Hep-1（+），CD34（血管阳性），CEA（-），CK8（+），CK7（-），CA19-9（-），HbsAg（灶性+），HbcAg（-），HCV（-），P53（+）
癌	D19A3229	肝脏		男	43					无	是	否	肝细胞性肝癌		Ⅱ级	8*6*4cm	肝	单灶	质脆	灰白				累及肝包膜			脉管内见癌栓，下腔静脉内癌栓				T3	N0	M0	3期	D19A3229	Ki67（5～10%阳性），AFP（弱阳性），Hep-1（+），CK7（+），HBs（癌周肝组织阳性），HBc（-），HCV（-），CK8（+），CD34（血管阳性）。
癌	D19A3230	肝脏		男	36					无	是	否	肝细胞性肝癌		Ⅱ级	5*4*9cm	肝	单灶	不详					紧贴肝包膜			肝内广泛静脉癌栓				T3	N0	M0	3期	D19A3230	HBsAg（+）、HBcAg（弱+）、HCV（+）、C-erBb-2（-）、Ki67（30%阳性）、P53（+）、CEA（-）、nm23（++）、AFP（+）。
癌	D19A3237	肝脏		女	61					无	是	否	肝细胞性肝癌		Ⅱ-Ⅲ级	9*8*5cm	肝右前叶	单灶	质嫩								小静脉内见癌栓				T3	N0	M0	3期	D19A3237	HBsAg（+）、HBcAg（弱阳性）、HCV（-）、CEA（-）、nm23（+）、Ki67（-）、P53（弱阳性）、C-erbB-2（+）、AFP（+）。
癌	D19A3240	肝脏		男	65					无	是	否	肝细胞性肝癌		Ⅱ级	7*7*6cm	肝	单灶	不详								肝内门静脉小分支内癌栓				T3	N0	M0	3期	D19A3240	Ki67（约12%阳性）、CEA（-）、nm23（+）、Hep（+）、HCV（-）、HBsAg（+）、HBcAg（弱阳性）、CK19（-）、AFP（阴性～弱阳性）、P53（-）。
癌	D19A3242	肝脏		男	47					无	是	否	肝细胞性肝癌		Ⅱ级		部分肝脏	不详	质脆	灰白				肿瘤紧挨肝脏被膜			脉管内见癌栓		1	0	T3	N0	M0	3期	D19A3242	P53(+)，AFP(+)，CA19-9(-)，CK18(++)，CK19(+)，HCV(部分阳性)，Ki-67(30%阳性)，CD34(血管阳性)，HBcAg(部分阳性)，Hep 1(+)，HBsAg(部分阳性)。
癌	D19A3245	肝脏		男	53					无	是	否	肝细胞性肝癌		Ⅱ-Ⅲ级	10*5*4.5cm	肝右叶	多灶	不详								小静脉及肝门部胆管内可见癌栓				T3	N0	M0	3期	D19A3245	P53(+)，AFP(+)，CA19-9(-)，CK7(-)，CK8(+)，CK18(+)，CK19(+)，HCV(-)，Ki-67(30～50%阳性)，CD34(+)，HBcAg(-)，Hep 1(+)，HBsAg(-)。
癌	D19A3246	肝脏		男	54					无	是	否	肝细胞性肝癌		Ⅱ-Ⅲ级	12*19*10cm	肝右叶	单灶	不详					浸润至局部肝包膜			癌周肝内扩张小静脉内易见癌栓				T3	N0	M0	3期	D19A3246	P53(+)，AFP(+)，CA19-9(-)，CK7(-)，CK8(+)，CK18(+)，CK19(-)，HCV(-)，Ki-67(约38%阳性)，P504S(+)，CD34(内皮阳性)，HBcAg(-)，Hep 1(+)，HBsAg(癌周肝细胞阳性)。
癌	D19A3248	肝脏		男	52					无	是	否	肝细胞性肝癌		Ⅱ级	3*3*2cm	肝左叶	单灶	质脆	灰白							脉管内多量癌栓				T3	N0	M0	3期	D19A3248	P53(弱+)，AFP(+)，CA19-9(-)，CK7(-)，CK8(+)，CK18(+)，CK19(-)，HCV(弱+)，Ki-67(5%阳性)，CD34(+)，HBcAg(+)，Hep 1(+)，HBsAg(+)。
癌	D19A3249	肝脏		男	44					无	是	否	肝细胞性肝癌		Ⅱ级	11*10*10cm	肝脏右叶	多灶	质软	灰白							脉管内见癌栓				T3	N0	M0	3期	D19A3249	P53(弱+)，AFP(+)，CA19-9(-)，CK7(-)，CK8(+)，CK18(+)，CK19(-)，HCV(弱+)，Ki-67(20%阳性)，CD34(血管阳性)，HBcAg(-)，Hep 1(+)，HBsAg(小灶阳性)。
癌	D19A3250	肝脏		男	53					无	是	否	肝细胞性肝癌		Ⅱ级	3.5*2.5*2cm	肝	单灶	不详								脉管内见癌栓		2	0	T3	N0	M0	3期	D19A3250	P53(弱+)，AFP(+)，CA19-9(-)，CK7(-)，CK8(+)，CK18(+)，CK19(-)，HCV(弱+)，Ki-67(10～15%阳性)，CD34(血管阳性)，HBcAg(-)，Hep 1(+)，HBsAg(-)。
癌	D19A3254	肝脏		男	61					无	是	否	肝细胞性肝癌		Ⅱ级	4*3.5*3cm	肝	单灶	不详	灰白							脉管内见癌栓				T3	N0	M0	3期	D19A3254	P53(-)，AFP(+)，CA19-9(-)，CK7(-)，CK8(-)，CK18(+)，CK19(-)，HCV(+)，Ki-67(10%阳性)，CD34(肿瘤血管阳性)，Hep 1(+)。
癌	D19A3256	肝脏		男	49					无	是	否	肝细胞性肝癌		Ⅱ-Ⅲ级	11*9*9cm	右肝	单灶	质硬								脉管内见癌栓				T3	N0	M0	3期	D19A3256	Ki67（15%阳性），P53（-），AFP（+），Hep-1（+），CK18（+），CK19（-），CA19-9（-），CD34（血管阳性），HBs（-），HBc（-），HCV（-）。
癌	D19A3257	肝脏		男	42					无	是	否	肝细胞性肝癌		Ⅱ级	4*3*3cm	肝右叶近膈叶	单灶	不详								脉管内见癌栓				T3	N0	M0	3期	D19A3257	Ki67（10%阳性），P53（-），AFP（+），Hep-1（弱阳性），CK18（+），CK19（-），CK7（-），CA19-9（-），CD34（血管阳性），HBs（-），HBc（-），HCV（-），CK8（弱阳性）。
癌	D19A3259	肝脏		男	49					无	是	否	肝细胞性肝癌		Ⅱ-Ⅲ级	4*3*3cm	右肝	单灶	质硬	白色							脉管内见癌栓		1	0	T3	N0	M0	3期	D19A3259	Ki67（55%阳性），P53（-），AFP（-），Hep-1（+），CK18（灶阳性），CK19（-），CK7（-），CA19-9（-），CD34（+），HBs（+），HBc（-），，CK8（-）。
癌	D19A3261	肝脏		女	73					无	是	否	肝细胞性肝癌		Ⅱ级	7*4.5*6cm	左肝外叶	单灶	质嫩	灰白				肿瘤紧贴肝被膜			静脉血管内癌栓形成				T3	N0	M0	3期	D19A3261	Ki67（60%+），CEA（-），AFP（弱阳性），Hep-1（-），CK18（++），CK19（-），CK7（-），CA19-9（-），HBs（+），HBc（-），HCV（-），CK8（灶+），CD34（+），CD10（-），CD117（-）
癌	D19A3180	肝脏		男	48					肝总管可见癌栓，“胆道”癌栓	是	否	肝细胞性肝癌		Ⅱ级	4*3*3cm	肝右叶	单灶	不详								肝总管可见癌栓，“胆道”癌栓				——	N0	M1	4B期	D19A3180	C-erbB-2（-）、Ki67（-）、P53（-）、nm23（+）、HCV（+）、HBsAg（-）、HBcAg（-）、AFP（+）。
癌	D19A3183	肝脏		男	37					腹膜后软组织	是	否	肝细胞性肝癌		Ⅱ级	直径0.3-1cm	肝脏	多灶	不详	灰白							门静脉未见癌栓				T2	N0	M1	4B期	D19A3183	HBsAg（弱阳性）、HBcAg（弱阳性）、HCV（++）、Ki67（20%阳性）、CEA（弱阳性）、P53（部分阳性）、C-erbB-2（+）、nm23（++）、AFP（+）、CD34（+）。
癌	D19A3199	肝脏		男	43					“右肾上腺”	是	否	肝细胞性肝癌		Ⅱ-Ⅲ级	直径13cm	肝脏	单灶	不详								脉管内有癌栓，“门静脉”癌细胞				T3	N0	M1	4B期	D19A3199	P53(+)，AFP(+)，CA19-9(-)，CK8(-)，CK18(+)，CK19(-)，HCV(-)，Ki-67(30%阳性)，CD34(血管阳性)，HBcAg(-)，Hep 1(+)，HBsAg(+)。
